# Supplementary material for: Tracking of Mutational Signature of SARS-CoV-2 Omicron on Distinct Continents and Little Difference was Found
Source: Viruses. 2023 Jan 23;15(2):321. doi: 10.3390/v15020321 (PMC9967123; doi:10.3390/v15020321)
Supplement: Supplementary file 1 [file viruses-15-00321-s001.zip]

Archive with 2 entries (2 files):
- Figure S1.jpg
- Supplemental Table S1.xlsx
