# Supplementary material for: Tracking of Mutational Signature of SARS-CoV-2 Omicron on Distinct Continents and Little Difference was Found
Source: Viruses. 2023 Jan 23;15(2):321. doi: 10.3390/v15020321 (PMC9967123; doi:10.3390/v15020321)
Supplement: Supplementary file 1 [file viruses-15-00321-s001.zip › Supplemental Table S1.xlsx]

## Sheet: Common
Specific sites of the four groups of SNP linkages that commonly detected on the six continents.
Linkage I:
North America	nt position	405	2525	2567	3919	4056	5121	8125	9076	9156	9266	9930	10179	11019	11260	12603	12918	14963	15437	17133	19678	19778	21341	21364	21485	21563	21905	22387	22402	22489	22500	22612	22762	22916	23844	24217	25774	26244	29215
	mutation direction	t->g	c->t	g->a	g->a	c->t	g->t	a->g	c->t	a->g	c->t	c->t	g->a	t->g	g->a	c->t	c->t	t->c	c->t	c->t	c->t	a->g	c->t	g->t	t->c	t->c	t->g	c->t	a->g	g->a	a->c	a->g	a->g	a->c	a->c	t->c	c->t	g->a	a->c
	frequency	0.78877	0.789439	0.790775	0.789439	0.789439	0.790107	0.790107	0.790107	0.787433	0.790107	0.790107	0.790107	0.790107	0.790107	0.790107	0.790107	0.78877	0.790775	0.791444	0.789439	0.789439	0.790107	0.790107	0.789439	0.790775	0.790107	0.793449	0.789439	0.786765	0.76738	0.785428	0.794118	0.789439	0.790107	0.790107	0.78877	0.792781	0.790107
	aa change	NSP1 S135R	NSP3 T24I	R38K	G489S	A534	A889	T1891A	NSP4 L264F	V290	T327I	NSP5 D48	R131	F105L	V186I	NSP9 I65	V4306 (Intergenic region)	NSP12 N600	L758	NSP13 R392C	NSP15 T112I	E145	S T19I	A27S/?	V67A	I93T	V207G	L368F	T373A	D402N	R405S	S443G	S493G	K544T	K853N	F978L	ORF3a T223I	M G3D/N	N S409R
Oceania	nt position	405	2525	2567	3919	4056	5121	8125	9076	9156	9266	9930	10179	11019	11260	12603	12918	14963	15437	17133	19678	19778	21341	21364	21485	21563	21905	22387	22402	22489	22500	22612	22762	22916	23844	24217	25774	26244	29215
	mutation direction	t->g	c->t	g->a	g->a	c->t	g->t	a->g	c->t	a->g	c->t	c->t	g->a	t->g	g->a	c->t	c->t	t->c	c->t	c->t	c->t	a->g		g->t	t->c	t->c	t->g	c->t	a->g	g->a	a->c	a->g	a->g	a->c	a->c	t->c	c->t	g->a	a->c
	frequency	0.782307	0.782307	0.801388	0.782307	0.782307	0.785776	0.787511	0.783174	0.782307	0.782307	0.782307	0.782307	0.782307	0.785776	0.782307	0.785776	0.785776	0.783174	0.782307	0.779705	0.78144	0.786	0.789245	0.786644	0.78144		0.786644	0.782307	0.783174	0.783174	0.788378	0.786644	0.785776	0.786644	0.786644	0.783174	0.786644	0.795317
	aa change	NSP1 S135R	NSP3 T24I	R38K	G489S	A534	A889	T1891A	NSP4 L264F	V290	T327I	NSP5 D48	R131	F105L	V186I	NSP9 I65	V4306(Intergenic region)	NSP12 N600	L758	NSP13 R392C	NSP15 T112I	E145		A27S/?	V67A	I93T	V207G	L368F	T373A	D402N	R405S	S443G	S493G	K544T	K853N	F978L	ORF3a T223I	M G3D/N	N S409R
Africa	nt position	405	2525	2567	3919	4056	5121	8125	9076	9156	9266	9930	10179	11019	11260	12603	12918	14963	15437	17133	19678	19778	21341	21364	21485	21563	21905	22387	22402	22489	22500	22612	22762	22916	23844	24217	25774	26244	29215
	mutation direction	t->g	c->t	g->a	g->a	c->t	g->t	a->g	c->t	a->g	c->t	c->t	g->a	t->g	g->a	c->t	c->t	t->c	c->t	c->t	c->t	a->g	c->t	g->t	t->c	t->c	t->g	c->t	a->g	g->a	a->c	a->g	a->g	a->c	a->c	t->c	c->t	g->a	a->c
	frequency	0.67795	0.674081	0.683752	0.679884	0.679884	0.678917	0.678917	0.674081	0.673114	0.67795	0.675048	0.678917	0.678917	0.678917	0.67795	0.678917	0.686654	0.67795	0.674081	0.669246	0.667311	0.674081	0.673114	0.675048	0.674081	0.676983	0.692456	0.676983	0.678917	67.8	0.688588	0.679884	0.678917	0.678917	0.679884	0.67795	0.713733	0.676983
	aa change	NSP1 S135R	NSP3 T24I	R38K	G489S	A534	A889	T1891A	NSP4 L264F	V290	T327I	NSP5 D48	R131	F105L	V186I	NSP9 I65	V4306(Intergenic region)	NSP12 N600	L758	NSP13 R392C	NSP15 T112I	E145	S T19I	A27S/?	V67A	I93T	V207G	L368F	T373A	D402N	R405S	S443G	S493G	K544T	K853N	F978L	ORF3a T223I	M G3D/N	N S409R
South America	nt position	405	2525	2567	3919	4056	5121	8125	9076	9156	9266	9930	10179	11019	11260	12603	12918	14963	15437	17133	19678	19778	21341	21364	21485	21563	21905	22387	22402	22489	22500	22612	22762	22916	23844	24217	25774	26244	29215
	mutation direction	t->g	c->t	g->a	g->a	c->t	g->t	a->g	c->t	a->g	c->t	c->t	g->a	t->g	g->a	c->t	c->t	t->c	c->t	c->t	c->t	a->g	c->t	g->t	t->c	t->c	t->g	c->t	a->g	g->a	a->c	a->g	a->g	a->c	a->c	t->c	c->t	g->a	a->c
	frequency	0.68721	0.687873	0.689198	0.68721	0.683234	0.688535	0.688535	0.688535	0.687873	0.687873	0.687873	0.688535	0.688535	0.687873	0.689198	0.689198	0.688535	0.688535	0.687873	0.688535	0.692512	0.688535	0.689198	0.688535	0.688535	0.688535	0.689861	0.688535	0.688535		0.695162	0.689198	0.689198	0.688535	0.688535	0.681246		0.680583
	aa change	NSP1 S135R	NSP3 T24I	R38K	G489S	A534	A889	T1891A	NSP4 L264F	V290	T327I	NSP5 D48	R131	F105L	V186I	NSP9 I65	V4306(Intergenic region)	NSP12 N600	L758	NSP13 R392C	NSP15 T112I	E145	S T19I	A27S/?	V67A	I93T	V207G	L368F	T373A	D402N	R405S	S443G	S493G	K544T	K853N	F978L	ORF3a T223I	M G3D/N	N S409R
Europe	nt position	405	2525	2567	3919	4056	5121	8125	9076	9156	9266	9930	10179	11019	11260	12603	12918	14963	15437	17133	19678	19778	21341	21364	21485	21563	21905	22387	22402	22489	22500	22612	22762	22916	23844	24217	25774	26244	29215
	mutation direction	t->g	c->t	g->a	g->a	c->t	g->t	a->g	c->t	a->g	c->t	c->t	g->a	t->g	g->a	c->t	c->t	t->c	c->t	c->t	c->t	a->g	c->t	g->t	t->c	t->c	t->g	c->t	a->g	g->a	a->c	a->g	a->g	a->c	a->c	t->c	c->t	g->a	a->c
	frequency	0.841593	0.849931	0.849931	0.849931	0.849931	0.849931	0.849931	0.849931	0.849931	0.850394	0.849931	0.849931	0.849931	0.849931	0.849931	0.850394	0.848078	0.849931	0.85132	0.849931	0.850394	0.849467	0.850394	0.849931	0.849931	0.849467	0.849931	0.849931	0.849931	0.849931	0.849931	0.849931	0.849467	0.849931	0.849931	0.849931	0.849931	0.847615
	aa change	NSP1 S135R	NSP3 T24I	R38K	G489S	A534	A889	T1891A	NSP4 L264F	V290	T327I	NSP5 D48	R131	F105L	V186I	NSP9 I65	V4306(Intergenic region)	NSP12 N600	L758	NSP13 R392C	NSP15 T112I	E145	S T19I	A27S/?	V67A	I93T	V207G	L368F	T373A	D402N	R405S	S443G	S493G	K544T	K853N	F978L	ORF3a T223I	M G3D/N	N S409R
Asia	nt position	405	2525	2567	3919	4056	5121	8125	9076	9156	9266	9930	10179	11019	11260	12603	12918	14963	15437	17133	19678	19778	21341	21364	21485	21563	21905	22387	22402	22489	22500	22612	22762	22916	23844	24217	25774	26244	29215
	mutation direction	t->g	c->t	g->a	g->a	c->t	g->t	a->g	c->t	a->g	c->t	c->t	g->a	t->g	g->a	c->t	c->t	t->c	c->t	c->t	c->t	a->g	c->t	g->t	t->c	t->c	c->t	c->t	a->g	g->a	a->c	a->g	a->g	a->c	a->c	t->c	c->t	g->a	a->c
	frequency	0.622928	0.622454	0.623401	0.622454	0.622454	0.622928	0.622928	0.622928	0.622928	0.622928	0.622928	0.622928	0.622928	0.622454	0.623875	0.622928	0.621033	0.622928	0.622928	0.622928	0.623401	0.622928	0.622928		0.62198	0.623	0.623401	0.622928	0.622928	0.621033	0.62198	0.622928	0.622928	0.622928	0.622928	0.622928	0.622928	0.62198
	aa change	NSP1 S135R	NSP3 T24I	R38K	G489S	A534	A889	T1891A	NSP4 L264F	V290	T327I	NSP5 D48	R131	F105L	V186I	NSP9 I65	V4306(Intergenic region)	NSP12 N600	L758	NSP13 R392C	NSP15 T112I	E145	S T19I	A27S/?	V67A	I93T	L368F	L368F	T373A	D402N	R405S	S443G	S493G	K544T	K853N	F978L	ORF3a T223I	M G3D/N	N S409R
Linkage II:
North America	nt position	11883	22732	22754
	mutation direction	g->a	t->g	g->a
	frequency	0.433824	0.433155	0.447861
	aa change	NSP8 E23	S F483V	S R490Q
Oceania	nt position	11883	22732	22754
	mutation direction	g->a	t->g	g->a
	frequency	0.584562	0.586297	0.589766
	aa change	NSP8 E23	S F483V	S R490Q
Africa	nt position	11883	22732	22754
	mutation direction	g->a	t->g	g->a
	frequency	0.519342	0.518375	0.523211
	aa change	NSP8 E23	S F483V	S R490Q
South America	nt position	11883	22732	22754
	mutation direction	g->a	t->g	g->a
	frequency	0.42611	0.42611	0.427435
	aa change	NSP8 E23	S F483V	S R490Q
Europe	nt position	11883	22732	22754
	mutation direction	g->a	t->g	g->a
	frequency	0.446966	0.44604	0.44604
	aa change	NSP8 E23	S F483V	S R490Q
Asia	nt position	11883	22732	22754
	mutation direction	g->a	t->g	g->a
	frequency	0.254382	0.254382	0.255329
	aa change	NSP8 E23	S F483V	S R490Q
Linkage III:
North America	nt position	26572	27096	27097	27098
	mutation direction	c->t	g->c	a->t	t->c
	frequency	0.388369	0.393048	0.39238	0.397727
	aa change	M F112	ORF6 D60L	ORF6 D60L	ORF6 D60L
Oceania	nt position	26572	27096	27097	27098
	mutation direction	c->t	g->c	a->t	t->c
	frequency	0.262793	0.261925	0.262793	0.270598
	aa change	M F112	ORF6 D60L	ORF6 D60L	ORF6 D60L
Africa	nt position	26572	27096	27097	27098
	mutation direction	c->t	g->c	a->t	t->c
	frequency	0.346228	0.344294	0.343327	0.343327
	aa change	M F112	ORF6 D60L	ORF6 D60L	ORF6 D60L
South America	nt position	26572	27096	27097	27098
	mutation direction	c->t	g->c	a->t	t->c
	frequency	0.382372	0.380384	0.380384	0.383698
	aa change	M F112	ORF6 D60L	ORF6 D60L	ORF6 D60L
Europe	nt position	26572	27096	27097	27098
	mutation direction	c->t	g->c	a->t	t->c
	frequency	0.43585	0.437703	0.437703	0.439092
	aa change	M F112	ORF6 D60L	ORF6 D60L	ORF6 D60L
Asia	nt position	26572	27096	27097	27098
	mutation direction	c->t	g->c	a->t	t->c
	frequency	0.370441	0.370441	0.370914	0.369493
	aa change	M F112	ORF6 D60L	ORF6 D60L	ORF6 D60L
Linkage IV:
North America	nt position	26243	26973	27603
	mutation direction	g->a	c->a	c->t
	frequency	0.395722	0.39639	0.393048
	aa change	M G3D/N	ORF6 R20	ORF7b T45M
Oceania	nt position	26243	26973	27603
	mutation direction	g->a	c->a	c->t
	frequency	0.521249	0.524718	0.523851
	aa change	M G3D/N	ORF6 R20	ORF7b T45M
Africa	nt position	26243	26973	27603
	mutation direction	g->a	c->a	c->t
	frequency	0.330754	0.332689	0.324952
	aa change	M G3D/N	ORF6 R20	ORF7b T45M
South America	nt position	26243	26973	27603
	mutation direction	g-a	c->a	c->t
	frequency	0.302186	0.302187	0.301524
	aa change		ORF6 R20	ORF7b T45M
Europe	nt position	26243	26973	27603
	mutation direction	g->a	c->a	c->t
	frequency	0.413617	0.413617	0.40667
	aa change	M G3D/N	ORF6 R20	ORF7b T45M
Asia	nt position	26243	26973	27603
	mutation direction	g->a	c->a	c->t
	frequency	0.248697	0.252013	0.247276
	aa change	M G3D/N	ORF6 R20	ORF7b T45M
